# Supplementary material for: Synthesis of Ester-Containing Chroman-4-Ones via Cascade Radical Annulation of 2-(Allyloxy)Arylaldehydes with Oxalates under Metal Free Conditions
Source: Int J Mol Sci. 2023 Mar 6;24(5):5028. doi: 10.3390/ijms24055028 (PMC10003100; doi:10.3390/ijms24055028)
Supplement: Supplementary file 1 [file ijms-24-05028-s001.zip]

Archive with 1 entries (1 files):
- ijms-2161025-supplementary.pdf
